# Supplementary material for: Transcriptomic Profiling Reveals That HMGB1 Induces Macrophage Polarization Different from Classical M1
Source: Biomolecules. 2022 Jun 2;12(6):779. doi: 10.3390/biom12060779 (PMC9221381; doi:10.3390/biom12060779)
Supplement: Supplementary file 1 [file biomolecules-12-00779-s001.zip]

Archive with 1 entries (1 files):
- biomolecules-1749249-supplementary.pdf
